# Supplementary material for: Mechanisms that Trigger a Good Health-Care Response to Intimate Partner Violence in Spain. Combining Realist Evaluation and Qualitative Comparative Analysis Approaches
Source: PLoS One. 2015 Aug 13;10(8):e0135167. doi: 10.1371/journal.pone.0135167 (PMC4536036; doi:10.1371/journal.pone.0135167)
Supplement: S2 Table — Excel file with data from PREMIS questionnaires. (XLS) [file pone.0135167.s002.xls]

## Sheet: PREMIS 2014 depurada EXCEL
ID	DNI3	Centro	CS_num	CCAA	Provincia	Ciudad	Age	Gender	PrimSpec	PSOth	YrsPrac	MosPrac	NumPts	PrvTrn01	PrvTrn02	PrvTrn03	PrvTrn04	PrvTrn05	PrvTrn06	PrvTrn07	PrvTrn08	PrvTrn09	PrvTrn10	PrvTrn11	Prvtrn	PrvTrnOt	HrsPrTrn	PrepA	PrepB	PrepC	PrepD	PrepE	PrepF	PrepG	PrepH	PrepI	PrepJ1	PrepJ2	PrepJ3	FltKnA1	FltKnA2	FltKnA3	FltKnB	FltKnC	FltKnD	FltKnE	FltKnF	FltKnG	FltKnH
1	206	La Virgen	9	14	Murcia		53	0	1		10	0	4	0	1	1	1	0	0	0	0	0	0	1	4	Sesiones mensuales Salud mental	30	5	5	5	3	2	3	4	3	4	6	6	6	3	4	4	3	3	5	5	2	3	5
2	319	La Virgen	9	14	Murcia		57	1	1		27	0	4	0	1	1	1	1	0	0	0	0	0	0	4		#NULL!	5	6	6	5	4	5	5	5	6	6	5	4	6	6	5	6	6	6	4	5	4	6
3	553	La Virgen	9	14	Murcia		64	1	4		20	0	4	0	1	0	1	0	0	0	0	0	0	0	2		9	4	4	3	4	4	5	1	6	7	4	4	4	4	4	4	6	6	6	4	4	4	1
4	879	La Virgen	9	14	Murcia		57	0	1		28	0	4	0	1	0	1	0	0	0	0	0	0	0	2		3	2	6	6	2	5	2	2	6	5	6	2	2	6	2	1	4	6	5	3	3	2	4
5	801	La Virgen	9	14	Murcia		39	1	1		14	0	4	0	0	0	1	0	0	0	0	0	0	0	1		12.5	5	3	4	2	4	4	2	4	5	5	5	2	1	1	1	5	6	2	5	3	7	6
6	268	La Virgen	9	14	Murcia		27	0	4		1	6	4	0	0	0	1	0	0	0	0	0	0	0	1		1	3	4	5	4	4	4	4	3	3	2	4	4	2	2	2	3	3	2	3	3	2	2
7	612	La Virgen	9	14	Murcia		60	1	4		23	3	2	1	0	0	0	0	0	0	0	0	0	0	0		0	2	3	2	2	2	2	2	1	1	1	2	2	2	2	2	3	2	2	2	2	2	2
8	264	La Virgen	9	14	Murcia		53	0	1		25	0	4	1	0	0	0	0	0	0	0	0	0	0	0		0	3	4	4	3	3	3	3	1	2	3	2	2	3	3	3	4	3	3	3	2	3	3
9	708	La Virgen	9	14	Murcia		52	1	5		23	3	3	0	0	0	0	0	0	0	0	1	1	1	3	Participación "Grupo de análisis" en Madrid - 15 años. "Malestar y género"	#NULL!	6	6	7	6	7	7	7	6	6	6	6	6	6	6	6	6	6	7	6	5	5	6
10	915	La Virgen	9	14	Murcia		58	0	4		19	0	4	0	1	1	1	0	0	0	0	0	0	0	3		5	4	4	5	5	4	4	5	4	5	2	5	3	5	6	4	5	4	4	4	3	4	4
11	622	La Virgen	9	14	Murcia		54	1	4		#NULL!	#NULL!	2	0	0	1	1	0	0	0	0	0	0	0	2		4	3	3	4	2	3	2	2	1	1	1	1	1	3	3	3	3	2	2	2	2	2	2
12	002	La Virgen	9	14	Murcia		56	1	4		20	0	4	0	1	1	1	0	0	0	0	0	0	0	3		10	2	2	4	1	1	1	1	1	2	1	1	1	5	6	7	5	1	3	5	6	5	3
13	415	La Virgen	9	14	Murcia		45	1	4		24	0	4	0	1	1	1	1	0	0	0	0	0	0	4		30	3	2	3	3	3	3	4	5	5	3	4	4	4	4	4	5	5	3	4	4	4	5
14	203	La Virgen	9	14	Murcia		59	1	4		26	0	2	0	0	0	0	1	0	0	0	0	0	0	1		20	3	3	3	3	3	5	3	1	1	1	1	3	3	3	3	3	3	3	3	3	3	3
15	238	La Virgen	9	14	Murcia		51	0	2		23	0	4	0	1	0	0	0	1	0	0	0	0	0	2		10	3	4	4	2	1	5	2	5	1	1	1	5	1	1	6	5	5	5	3	5	5	4
16	834	La Virgen	9	14	Murcia		53	1	8	Fisioterapeuta	12	3	4	0	0	0	0	0	0	0	0	0	1	0	1		40	4	4	5	5	5	4	3	4	4	3	4	4	3	4	3	4	3	3	4	3	4	4
17	259	La Virgen	9	14	Murcia		#NULL!	1	4		7	0	3	0	1	0	1	0	0	0	0	0	0	0	2		#NULL!	2	2	3	2	1	1	1	1	1	1	1	1	1	1	1	2	1	1	1	2	1	1
18	07F	La Virgen	9	14	Murcia		52	1	7	Matrona	11	0	4	0	0	0	1	0	0	0	0	0	0	0	1		4	1	1	2	1	1	1	1	1	1	1	1	1	2	2	2	2	2	2	1	1	1	1
19	467	La Virgen	9	14	Murcia		60	0	1		32	0	4	0	1	0	1	0	0	0	0	0	0	1	3	Curso de comunicación, Coordinador de grupos de autoayuda	#NULL!	5	5	5	4	4	3	3	3	3	4	4	3	5	4	3	5	5	5	4	3	2	4
20	606	La Virgen	9	14	Murcia		61	0	1		33	0	4	0	1	1	1	0	0	0	0	0	0	0	3		#NULL!	5	6	5	4	5	4	3	5	5	6	6	6	6	6	5	6	6	5	5	5	5	5
21	XX1	La Virgen	9	14	Murcia		60	1	1		20	3	4	0	1	1	1	0	0	0	0	0	0	0	3		4	2	2	4	2	2	3	1	3	2	1	2	2	3	3	4	2	2	2	3	3	3	4
22	609	La Virgen	9	14	Murcia		50	1	1		16	0	4	0	1	1	1	0	0	0	0	0	0	0	3		6	4	4	5	4	5	4	4	5	4	5	4	4	3	3	3	4	5	4	4	2	3	4
23	050	La Virgen	9	14	Murcia		58	0	4		35	0	4	1	0	0	0	0	0	0	0	0	0	0	0		0	1	1	1	1	1	1	1	1	1	1	1	1	1	1	1	1	1	1	1	1	1	1
24	042	La Virgen	9	14	Murcia		51	1	1		22	0	4	0	1	1	1	1	0	0	0	0	0	0	4		60	6	6	5	5	5	4	4	4	5	5	3	3	5	3	3	5	5	5	4	4	4	5
25	898	La Virgen	9	14	Murcia		48	1	1		21	0	4	0	1	1	0	0	0	0	0	1	1	0	4		70	6	6	5	6	6	6	6	6	5	6	6	4	6	6	5	6	6	6	5	6	5	6
26	698	Mares	6	9	CastillaLeon	CastillaLeon	59	0	1		27	3	4	0	0	0	0	0	0	0	0	0	0	1	1		50	5	5	5	5	5	5	5	5	5	5	5	5	5	5	5	5	5	5	5	5	5	5
27	700	Mares	6	9	CastillaLeon	CastillaLeon	61	0	1		34	0	4	0	1	0	1	0	0	0	0	0	0	0	2		8	3	4	3	4	4	4	3	4	2	4	4	4	6	6	6	4	5	3	3	3	3	4
28	72E	Mares	6	9	CastillaLeon	CastillaLeon	48	1	1		22	0	4	0	1	1	1	1	0	0	0	0	0	0	4		30	4	3	5	2	2	1	1	5	1	6	6	5	5	5	5	4	6	2	2	4	1	6
29	726	Mares	6	9	CastillaLeon	CastillaLeon	53	1	1		25	0	4	0	1	0	0	0	0	0	0	0	0	0	1		15	3	4	3	3	3	3	3	3	3	3	3	3	3	#NULL!	2	2	3	2	2	3	3	2
30	755	Mares	6	9	CastillaLeon	CastillaLeon	56	1	1		32	6	3	0	1	1	1	0	0	0	0	0	0	1	4	Cursos de 20 horas	20	6	6	6	6	5	5	4	5	5	5	5	5	4	3	3	3	4	4	4	4	3	4
31	738	Mares	6	9	CastillaLeon	CastillaLeon	50	1	4		26	4	4	0	1	0	1	0	0	0	0	0	0	0	2		4	2	2	2	2	1	1	1	3	1	2	2	2	3	3	3	3	5	2	2	1	1	3
32	XX2	Mares	6	9	CastillaLeon	CastillaLeon	36	0	1		12	0	4	0	0	0	0	0	1	0	0	0	0	0	1		10	5	4	4	4	3	3	3	4	3	4	4	4	5	5	5	5	5	4	5	3	4	4
33	XX3	Mares	6	9	CastillaLeon	CastillaLeon	48	1	4		23	1	4	0	1	1	0	0	0	0	0	0	0	1	3	Curso de menos de 20h	12	2	2	3	1	2	2	2	3	2	3	3	3	2	2	2	3	2	3	2	3	2	2
34	614	Mares	6	9	CastillaLeon	CastillaLeon	52	1	4		28	0	4	0	1	0	1	1	0	0	0	0	0	0	3		#NULL!	2	2	2	2	2	1	1	1	1	1	1	1	2	2	2	2	1	2	1	1	1	2
35	XX3	Mares	6	9	CastillaLeon	CastillaLeon	62	0	2		24	6	2	0	0	0	0	0	0	0	1	0	0	0	1		75	6	5	4	5	5	4	5	5	5	5	5	5	4	4	4	5	5	5	5	4	6	6
36	XX4	Angeles	7	9	CastillaLeon	CastillaLeon	53	0	1		23	4	4	0	1	1	0	0	0	0	0	0	0	0	2		15	4	4	2	2	2	2	2	1	3	5	3	3	5	5	5	4	3	2	3	2	3	4
37	XX5	Angeles	7	9	CastillaLeon	CastillaLeon	56	0	1		33	3	4	0	1	0	0	0	0	0	0	0	0	0	1		0	4	4	4	3	3	4	3	3	3	5	5	5	3	3	3	4	3	3	2	3	2	3
38	XX6	Angeles	7	9	CastillaLeon	CastillaLeon	51	0	1		30	0	4	0	1	1	1	0	0	0	0	0	0	0	3		0	3	3	3	2	3	2	2	3	2	4	4	4	3	3	3	3	3	3	3	3	3	3
39	XX7	Angeles	7	9	CastillaLeon	CastillaLeon	56	0	1		28	0	1	0	1	0	1	0	0	0	0	0	0	0	2		1	3	3	4	2	4	1	2	5	3	2	2	2	6	6	5	5	5	4	3	3	3	4
40	XX8	Angeles	7	9	CastillaLeon	CastillaLeon	55	0	1		25	0	4	0	1	0	0	0	0	0	0	0	0	0	1		10	4	5	2	3	6	2	6	5	2	5	2	2	6	2	2	5	5	4	2	2	2	4
41	XX9	Angeles	7	9	CastillaLeon	CastillaLeon	50	1	1		30	0	2	0	0	1	1	0	0	0	0	0	0	0	2		2	4	3	3	2	3	3	1	5	4	4	4	4	3	3	3	4	5	4	4	4	4	5
42	732	Angeles	7	9	CastillaLeon	CastillaLeon	#NULL!	#NULL!	1		28	0	4	0	1	0	1	0	0	0	1	0	0	0	3		5	5	6	5	4	5	4	4	5	5	5	5	5	6	7	4	6	6	6	5	5	3	5
43	XX10	Angeles	7	9	CastillaLeon	CastillaLeon	51	0	1		26	0	4	0	1	1	1	0	0	0	0	0	0	0	3	Sesiones clínicas formativas continuada por expertos	6	5	5	4	4	3	3	5	5	3	4	3	3	4	4	4	4	4	5	4	3	3	4
44	794A	Angeles	7	9	CastillaLeon	CastillaLeon	63	1	7	Matrona	6	10	4	0	1	0	0	1	0	0	0	0	0	0	2		#NULL!	4	4	4	2	2	2	2	4	4	4	4	4	4	4	3	3	2	3	3	2	3	3
45	XX11	Angeles	7	9	CastillaLeon	CastillaLeon	48	1	4		28	0	3	0	0	1	1	0	0	0	0	0	0	0	2		2	2	2	2	1	1	2	1	2	1	1	1	2	2	3	3	2	3	2	3	2	3	2
46	XX12	Angeles	7	9	CastillaLeon	CastillaLeon	41	1	2		13	5	4	0	1	0	0	0	0	0	0	0	0	0	1		3	2	2	3	2	2	3	2	3	2	2	2	3	2	2	3	2	2	2	2	2	3	2
47	222	Angeles	7	9	CastillaLeon	CastillaLeon	44	#NULL!	5		4	6	2	0	1	1	1	1	0	0	0	0	1	0	5		#NULL!	4	5	4	5	4	4	5	4	5	5	5	5	5	5	5	5	4	5	4	4	3	5
48	XX13	General	3	7	Cantabria	Cantabria	35	0	1		4	0	3	0	1	1	1	1	1	0	1	0	0	0	6		40	3	5	3	4	3	4	4	3	3	5	5	5	5	5	5	5	6	6	5	4	6	3
49	387	General	3	7	Cantabria	Cantabria	29	1	8	Fisioterapia	1	3	3	1	0	0	0	0	0	0	0	0	0	0	0		0	2	1	2	1	1	1	1	2	1	1	1	1	1	1	1	1	1	1	1	1	1	1
50	813	General	3	7	Cantabria	Cantabria	38	1	8	Fisioterapia	6	1	2	0	0	0	1	0	0	0	0	0	0	0	1		1	2	1	2	1	1	1	1	1	1	1	1	1	3	3	3	2	1	2	2	2	1	2
51	698	General	3	7	Cantabria	Cantabria	38	1	5		8	0	2	0	0	0	0	0	0	0	0	0	0	1	1	Master en Igualdad, Curso de especialización género y salud, Intervención en violencia de género	#NULL!	5	6	4	6	5	5	6	5	5	6	6	6	6	6	6	6	6	7	5	6	5	6
52	XX14	General	3	7	Cantabria	Cantabria	54	0	7	Matrona	1	5	4	0	1	1	1	0	0	0	0	0	0	0	3		#NULL!	2	3	3	4	2	2	2	2	3	2	2	#NULL!	2	2	#NULL!	2	2	3	#NULL!	4	2	2
53	257	General	3	7	Cantabria	Cantabria	48	1	2		15	0	2	0	0	0	0	1	0	0	0	0	0	0	1		20	4	4	4	3	3	4	2	4	3	3	3	5	4	4	6	5	5	4	3	2	5	4
54	XX15	General	3	7	Cantabria	Cantabria	62	0	2		#NULL!	#NULL!	0	1	0	0	0	0	0	0	0	0	0	0	0		0	4	3	4	3	4	4	2	5	5	3	1	5	4	3	6	4	5	5	3	3	5	4
55	XX16	General	3	7	Cantabria	Cantabria	56	1	2		26	0	2	0	0	0	0	1	0	0	0	0	0	0	1		20	2	5	3	1	1	2	1	3	1	2	2	2	2	2	2	3	4	1	1	1	3	2
56	XX17	General	3	7	Cantabria	Cantabria	60	1	4		6	6	4	0	0	0	0	1	0	0	0	0	0	0	1		20	3	3	3	3	3	2	2	4	4	4	4	4	4	4	4	4	5	4	4	4	4	4
57	286	General	3	7	Cantabria	Cantabria	44	1	2		0	6	4	1	0	0	0	0	0	0	0	0	0	0	0		0	2	2	2	2	2	2	2	2	2	2	2	2	2	2	2	3	2	2	3	2	2	3
58	512	General	3	7	Cantabria	Cantabria	62	1	4		4	0	4	0	1	0	0	0	0	0	0	0	0	0	1		#NULL!	3	3	2	#NULL!	2	2	#NULL!	1	#NULL!	1	2	2	2	2	2	3	3	#NULL!	3	2	2	3
59	227	General	3	7	Cantabria	Cantabria	35	0	4		9	2	4	0	1	0	0	0	1	0	0	0	0	0	2		0	2	4	2	2	2	2	1	4	2	2	2	2	3	3	3	4	4	3	3	2	4	2
60	274	General	3	7	Cantabria	Cantabria	33	1	4		10	0	4	0	0	0	0	1	0	0	0	0	0	0	1		20	3	2	2	2	2	2	2	2	1	1	1	1	3	3	3	3	2	2	2	2	2	3
61	774P	General	3	7	Cantabria	Cantabria	55	1	4		31	0	4	0	1	0	1	0	0	0	0	0	1	0	3		21	4	5	4	4	4	3	3	4	4	2	5	2	5	4	2	4	5	5	4	3	2	4
62	10T	General	3	7	Cantabria	Cantabria	38	1	4		14	0	4	0	0	0	0	1	0	0	0	0	0	0	1		20	1	2	2	1	1	1	1	1	1	1	1	1	1	1	1	1	2	1	1	1	1	1
63	026	General	3	7	Cantabria	Cantabria	37	1	4		2	0	4	1	0	0	0	0	0	0	0	0	0	0	0		0	1	2	2	1	1	1	1	1	1	1	1	1	2	2	2	2	3	3	1	1	2	1
64	XX18	General	3	7	Cantabria	Cantabria	36	0	4		14	0	4	0	1	0	0	0	0	0	0	0	0	0	1		0	1	1	1	1	1	1	1	1	1	1	1	1	2	2	2	2	2	2	2	2	2	2
65	106	General	3	7	Cantabria	Cantabria	51	#NULL!	4		23	10	4	0	1	0	1	1	0	0	0	0	0	0	3		30	3	3	2	2	3	4	4	3	3	2	2	4	#NULL!	5	6	5	4	3	2	2	4	2
66	930	General	3	7	Cantabria	Cantabria	57	1	1		33	0	4	0	1	0	0	1	0	0	0	1	0	0	3		50	6	7	5	5	5	5	6	6	6	6	5	5	5	5	5	5	6	4	5	4	4	4
67	XX19	General	3	7	Cantabria	Cantabria	52	1	1		23	0	4	0	0	0	0	1	0	0	0	0	0	0	1		20	3	3	3	2	2	2	2	3	2	1	1	1	3	3	2	3	2	2	2	2	1	2
68	296	General	3	7	Cantabria	Cantabria	62	1	1		31	8	4	0	0	1	1	0	0	0	0	0	0	0	2		0	2	2	2	2	2	2	2	3	2	2	2	2	2	2	2	2	1	2	1	2	2	3
69	1794	General	3	7	Cantabria	Cantabria	59	1	1		35	6	4	0	1	1	1	1	0	0	0	1	1	1	7	docente en cursos de este tema de la consejeria	100	6	5	5	5	5	4	3	6	4	6	5	4	5	5	5	5	6	5	3	5	4	5
70	238	General	3	7	Cantabria	Cantabria	56	0	1		30	0	4	0	1	1	1	1	0	0	0	0	0	1	5	Taller congresual	35	5	5	4	4	4	4	4	5	5	5	4	3	5	4	3	5	5	4	5	4	3	5
71	814	General	3	7	Cantabria	Cantabria	54	1	1		25	0	4	0	1	0	0	1	0	0	0	0	1	0	3		40	3	3	2	2	2	1	2	2	2	3	1	1	3	2	2	3	3	3	1	1	1	3
72	511	General	3	7	Cantabria	Cantabria	44	1	1		19	10	4	0	1	0	0	1	0	0	0	0	0	0	2		15	4	5	2	2	3	2	5	6	#NULL!	5	1	1	5	4	2	2	5	4	1	1	1	3
73	XX20	General	3	7	Cantabria	Cantabria	52	1	1		25	0	3	0	1	0	1	1	0	0	0	0	0	0	3		22	5	4	4	4	3	3	3	3	#NULL!	4	4	4	5	5	5	5	5	4	3	4	3	5
74	715	General	3	7	Cantabria	Cantabria	29	0	1		3	0	0	0	0	1	1	0	0	1	0	0	0	0	3		15	3	4	3	3	3	3	4	4	2	5	3	4	3	3	4	4	4	3	3	3	3	4
75	798	Salinas	2	7	Cantabria		54	1	5		#NULL!	#NULL!	2	0	0	0	0	0	0	0	0	1	1	0	2		100	#NULL!	#NULL!	#NULL!	#NULL!	#NULL!	#NULL!	#NULL!	#NULL!	#NULL!	#NULL!	#NULL!	#NULL!	#NULL!	#NULL!	#NULL!	#NULL!	#NULL!	#NULL!	#NULL!	#NULL!	#NULL!	#NULL!
76	XX21	Salinas	2	7	Cantabria		50	1	7	Matrona	25	0	0	0	0	1	1	0	0	0	0	0	0	0	2		50	5	5	6	4	3	3	2	3	5	#NULL!	1	1	1	1	1	2	3	4	4	4	2	4
77	XX22	Salinas	2	7	Cantabria		45	1	4		24	6	2	0	1	1	1	0	0	0	0	0	0	0	3		20	3	3	4	3	3	3	2	3	2	3	2	3	2	2	4	4	4	3	2	2	4	3
78	793	Salinas	2	7	Cantabria		#NULL!	#NULL!	4		20	0	4	0	0	0	0	0	0	0	0	1	0	0	1		300	5	5	5	5	6	6	6	6	6	3	5	6	5	5	5	6	6	6	6	5	5	4
79	605	Salinas	2	7	Cantabria		62	1	4		19	6	3	0	0	0	1	1	0	0	0	0	0	0	2		50	5	4	4	3	3	2	2	3	3	2	2	3	4	4	3	5	4	4	4	3	5	5
80	532	Salinas	2	7	Cantabria		54	1	4		30	#NULL!	4	0	0	0	0	1	0	0	0	0	0	0	1		20	4	3	2	3	3	2	3	2	4	4	4	4	2	2	2	2	3	2	2	2	1	3
81	990	Salinas	2	7	Cantabria		42	1	2		14	0	4	0	0	0	0	1	0	0	0	0	0	0	1		20	2	3	2	2	1	4	1	3	#NULL!	2	1	2	4	1	4	3	2	2	2	2	2	2
82	025	Salinas	2	7	Cantabria		51	0	2		21	0	4	0	0	0	1	0	0	0	0	0	0	0	1		12	2	3	2	2	1	2	1	2	2	1	2	3	3	3	3	3	2	2	2	2	3	2
83	XX23	Salinas	2	7	Cantabria		59	0	1		34	0	4	0	1	0	0	1	0	0	0	0	0	0	2		20	6	5	6	6	4	4	4	5	5	3	3	3	4	3	2	5	6	4	5	3	3	5
84	620	Salinas	2	7	Cantabria		46	1	1		18	0	4	0	1	0	1	1	0	0	0	0	0	0	3		24	5	5	5	5	4	4	4	5	5	5	4	4	5	4	4	5	5	5	4	5	4	4
85	201	Salinas	2	7	Cantabria		38	0	1		8	4	4	1	0	0	0	0	0	0	0	0	0	0	0		0	3	3	3	3	3	3	2	3	2	2	2	2	3	3	3	4	3	3	3	3	2	3
86	059	Salinas	2	7	Cantabria		57	0	1		30	0	4	0	1	0	0	1	0	0	0	0	0	0	2		20	5	5	5	5	3	3	2	5	3	2	4	4	5	5	5	5	5	5	5	5	3	4
87	537	Salinas	2	7	Cantabria		52	0	1		26	0	4	0	0	0	1	1	0	0	0	0	1	0	3		100	4	3	4	3	4	3	4	5	5	5	4	3	5	5	4	5	5	4	4	5	4	4
88	231	Salinas	2	7	Cantabria		52	0	1		23	0	0	0	0	0	1	0	0	0	0	0	0	0	1		20	5	4	5	3	3	3	5	6	4	4	4	4	4	4	4	5	6	6	3	3	4	5
89	581	Vegas	4	7	Cantabria		29	1	2		0	2	4	0	0	0	0	0	1	0	0	0	0	0	1		10	3	2	3	3	2	2	2	3	2	1	1	1	2	2	4	#NULL!	2	2	2	2	3	#NULL!
90	XX24	Vegas	4	7	Cantabria		62	0	1		38	9	4	0	1	0	1	0	0	0	0	0	0	0	2		1	2	3	4	3	2	2	2	3	2	2	2	2	2	2	2	3	2	2	2	2	2	3
91	808	Vegas	4	7	Cantabria		40	1	7	Matrona	7	5	3	0	1	0	0	0	0	0	0	0	0	0	1		0	2	2	1	1	1	1	1	1	1	1	1	1	2	2	2	2	3	2	1	3	1	2
92	XX25	Vegas	4	7	Cantabria		31	0	1		0	10	4	0	1	0	0	1	0	0	0	0	0	0	2		20	3	3	3	2	3	2	4	4	3	2	2	1	1	1	1	3	2	2	3	1	2	3
93	158	Vegas	4	7	Cantabria		61	1	4		15	9	4	0	0	0	0	1	0	0	0	0	0	0	1		20	4	2	4	3	2	2	2	6	6	5	5	3	5	5	5	6	6	5	2	2	1	6
94	XX26	Vegas	4	7	Cantabria		60	1	1		33	0	4	0	1	0	1	1	0	0	0	0	0	0	3		40	5	4	4	4	4	4	3	3	3	2	3	3	2	2	2	4	3	3	3	3	3	4
95	127	Vegas	4	7	Cantabria		51	1	1		21	0	4	0	1	0	1	1	0	0	0	0	0	0	3		25	3	3	2	1	2	2	2	3	2	3	2	2	3	3	3	2	3	3	2	2	2	3
96	323	Vegas	4	7	Cantabria		59	0	1		33	0	4	0	1	0	0	0	0	0	0	0	1	0	2		28	5	4	5	4	5	4	4	4	4	5	5	2	5	5	5	4	5	5	5	3	3	5
97	127	Vegas	4	7	Cantabria		55	1	4		33	2	2	0	1	0	0	1	0	0	0	0	0	0	2		20	4	3	4	3	4	4	4	3	4	2	4	2	3	4	2	4	5	5	4	3	3	4
98	379	Vegas	4	7	Cantabria		43	1	1		15	6	4	0	1	0	0	1	0	0	1	0	0	0	3		40	5	6	6	6	5	5	6	6	5	5	4	4	6	5	3	6	6	6	5	6	6	6
99	112	Vegas	4	7	Cantabria		54	1	1		15	4	0	1	0	0	0	0	0	0	0	0	0	0	0		0	3	2	3	2	2	2	1	3	2	3	2	1	4	4	3	3	2	2	2	2	1	2
100	536	Vegas	4	7	Cantabria		55	0	1		30	0	4	0	1	0	1	0	0	0	1	0	0	0	3		10	3	4	4	3	2	2	3	5	5	4	4	4	5	5	5	3	3	4	3	3	3	3
101	960	Vegas	4	7	Cantabria		47	1	4		20	0	3	0	0	0	1	0	0	0	0	0	0	0	1		3	1	1	4	3	1	1	4	6	4	1	1	1	6	6	6	5	7	6	3	1	2	1
102	040	Vegas	4	7	Cantabria		58	1	1		28	8	#NULL!	0	1	0	0	1	0	0	0	0	0	0	2		30	5	4	6	3	4	3	4	6	4	3	3	3	5	5	4	6	6	4	4	4	3	5
103	490	Vegas	4	7	Cantabria		48	0	4		9	10	4	0	1	0	1	1	0	0	0	0	0	0	3		22	2	2	2	2	1	1	1	1	2	1	1	1	1	1	1	3	3	2	1	1	1	2
104	449	Vegas	4	7	Cantabria		53	1	5		26	5	4	0	1	1	1	1	0	0	0	0	1	0	5		60	6	6	6	6	6	6	6	6	6	6	6	6	7	6	6	6	7	6	5	6	6	6
105	082	Vegas	4	7	Cantabria		52	1	1		23	4	4	0	1	0	0	1	0	0	0	0	0	0	2		21	5	5	5	5	4	4	5	5	4	5	3	3	4	4	3	5	5	5	4	4	3	5
106	275	Vegas	4	7	Cantabria		60	0	1		30	0	4	0	0	0	0	0	0	0	0	0	1	0	1		28	5	5	5	5	5	5	3	6	4	5	4	3	5	5	3	4	6	4	4	5	3	5
107	705k	Vegas	4	7	Cantabria		32	1	2		4	6	4	1	0	0	0	0	0	0	0	0	0	0	0		0	2	2	3	2	2	4	2	1	1	1	1	1	2	2	3	4	2	2	2	2	4	3
108	82X	Mora	8	14	Murcia		60	1	2		30	0	4	1	0	0	0	0	0	0	0	0	0	0	0		0	1	1	1	1	1	3	1	1	1	1	1	4	1	#NULL!	5	1	1	1	1	1	4	1
109	505	Mora	8	14	Murcia		57	1	2		20	0	4	1	0	0	0	0	0	0	0	0	0	0	0		0	1	3	1	1	1	1	2	1	1	1	1	3	3	1	3	2	1	1	2	1	1	1
110	287	Mora	8	14	Murcia		49	1	2		9	0	4	1	0	0	0	0	0	0	0	0	0	0	0		0	1	3	4	1	3	4	1	5	1	2	2	5	1	1	5	4	4	2	2	2	5	2
111	761	Mora	8	14	Murcia		50	1	2		19	3	4	0	1	0	1	0	0	0	0	0	0	0	2		6	2	3	1	3	2	5	2	1	1	2	3	6	4	6	#NULL!	2	2	2	2	1	5	1
112	XX27	Mora	8	14	Murcia		52	0	1		20	0	4	0	0	0	0	0	0	0	0	1	0	0	1		0	5	5	4	4	4	3	3	6	6	6	5	5	3	3	3	4	3	2	2	2	2	2
113	185	Mora	8	14	Murcia		50	0	1		20	0	4	1	0	0	0	0	0	0	0	0	0	0	0		0	2	2	2	2	1	1	1	1	1	2	1	1	2	2	2	2	2	2	1	1	1	1
114	633	Mora	8	14	Murcia		56	0	1		31	0	4	0	1	1	1	0	0	0	1	0	0	1	5	Atención a resolver y conducir problemas	70	4	4	4	4	4	6	4	4	4	6	6	6	4	5	6	4	4	4	5	5	3	4
115	721	Mora	8	14	Murcia		54	1	1		24	0	4	0	1	0	1	0	0	0	0	0	0	0	2		10	2	2	2	2	2	2	2	2	2	2	2	2	3	3	2	3	2	2	2	2	2	2
116	129G	Mora	8	14	Murcia		51	1	1		23	0	4	0	0	1	1	1	0	0	0	0	0	0	3		24	2	4	3	1	2	2	2	5	3	5	5	5	5	5	6	5	5	5	2	2	3	3
117	645	Mora	8	14	Murcia		46	1	1		18	3	4	1	0	0	0	0	0	0	0	0	0	0	0		0	2	2	3	2	2	2	2	3	2	2	2	2	5	5	4	3	3	3	3	3	3	3
118	136	Mora	8	14	Murcia		61	1	1		31	0	4	0	0	0	1	0	0	0	0	0	0	0	1		2	2	3	2	2	2	2	2	4	3	3	#NULL!	#NULL!	4	4	4	3	4	3	2	#NULL!	2	3
119	XX28	Mora	8	14	Murcia		61	1	5		7	0	4	0	1	1	1	1	0	0	0	1	1	1	7	VG en adolescentes	140	6	6	6	4	5	6	5	6	5	6	4	4	5	4	4	5	6	6	3	3	3	4
122	XX31	Mora	8	14	Murcia		61	1	4		20	6	4	1	0	0	0	0	0	0	0	0	0	0	0		0	1	#NULL!	#NULL!	#NULL!	2	2	1	1	#NULL!	1	#NULL!	#NULL!	1	1	1	1	1	1	1	1	1	1
123	XX32	Mora	8	14	Murcia		55	0	4		15	0	4	1	0	0	0	0	0	0	0	0	0	0	0		0	1	1	1	1	3	3	4	#NULL!	1	1	1	1	2	3	3	2	1	1	2	1	2	1
124	311	Mora	8	14	Murcia		43	1	4		20	0	4	1	0	0	0	0	0	0	0	0	0	0	0		0	2	2	1	1	1	1	2	2	1	1	1	1	1	1	1	1	1	1	1	1	1	1
125	377	Mora	8	14	Murcia		56	0	4		7	3	2	0	1	0	0	0	0	0	0	0	0	0	1		#NULL!	3	3	3	2	2	2	2	2	3	3	4	4	4	4	4	3	3	3	3	3	3	2
126	XX33	Mora	8	14	Murcia		56	1	4	Enfermera pediátrica	23	5	3	0	1	0	0	0	0	0	0	0	0	0	1		0	1	1	2	1	1	2	1	1	1	1	1	1	3	2	2	2	2	1	1	1	1	1
127	373	Mora	8	14	Murcia		62	1	4		4	0	4	0	0	0	0	0	0	0	0	0	0	1	1	Diplomatura en orientación familiar (3años)	#NULL!	4	4	4	4	2	2	3	#NULL!	#NULL!	2	2	2	1	1	1	3	#NULL!	#NULL!	#NULL!	#NULL!	#NULL!	3
128	2621	El Campo	11	14	Murcia		54	1	4		25	0	1	0	0	0	1	0	0	0	0	0	0	0	1		4	3	3	3	3	3	2	2	3	3	2	3	3	3	3	2	3	2	3	2	2	2	2
129	XX34	El Campo	11	14	Murcia		51	#NULL!	4		25	0	4	0	1	0	1	0	0	0	0	0	0	0	2		#NULL!	2	3	2	#NULL!	1	1	1	1	1	1	2	2	3	3	3	2	1	1	1	1	2	3
130	944	El Campo	11	14	Murcia		46	0	2		11	5	4	0	1	0	0	0	0	0	0	0	0	0	1		1	3	3	4	3	4	5	2	3	2	2	2	5	5	5	6	4	4	3	2	2	5	3
131	820	El Campo	11	14	Murcia		43	1	5		21	0	3	0	1	1	1	1	0	0	0	1	1	0	6		#NULL!	6	6	5	6	6	5	6	4	5	6	6	6	6	5	6	6	4	6	6	6	5	6
132	737X	El Campo	11	14	Murcia		32	0	4		4	0	4	0	0	0	0	0	1	0	0	0	0	0	1		10	2	2	1	1	1	1	1	3	2	1	1	1	1	1	2	1	2	2	1	1	1	2
133	177	El Campo	11	14	Murcia		48	0	1		16	0	4	0	1	0	1	0	1	0	1	0	0	0	4		20	4	5	4	2	2	2	2	7	4	6	3	3	4	4	4	3	5	3	3	3	3	3
134	436G	El Campo	11	14	Murcia		28	1	1	Residente	1	8	4	0	0	0	0	0	0	1	1	0	0	0	2		0	4	5	3	4	3	3	3	6	4	6	5	5	4	4	4	4	5	5	3	3	4	4
135	616X	El Campo	11	14	Murcia		26	0	1	Residente mécico familia	0	1	2	0	1	1	0	0	0	0	0	0	0	0	2		0	2	2	2	2	3	2	2	2	2	1	2	2	3	3	3	3	3	2	2	2	2	2
136	XX35	El Campo	11	14	Murcia		53	0	1		20	0	4	0	0	0	0	0	0	0	0	1	0	0	1		200	6	6	6	6	6	5	6	5	6	6	5	5	5	5	5	6	5	6	6	6	6	6
137	901	El Campo	11	14	Murcia		57	1	1		26	9	4	1	0	0	0	0	0	0	0	0	0	0	0		0	3	3	2	2	3	2	2	2	2	1	2	2	3	3	3	3	3	3	3	3	2	2
138	XX36	El Campo	11	14	Murcia		53	1	1		30	0	4	0	1	0	1	0	1	1	1	0	0	0	5		40	6	6	6	6	5	6	5	7	6	7	6	5	6	6	5	6	7	6	7	6	5	6
139	278	El Campo	11	14	Murcia		55	0	1		21	0	4	1	0	0	0	0	0	0	0	0	0	0	0		0	3	3	3	3	3	4	4	4	4	4	4	4	4	4	4	4	4	4	4	4	4	4
140	982	El Campo	11	14	Murcia		49	1	1		24	0	4	0	1	0	1	0	0	0	0	0	0	0	2		2	3	3	3	2	2	2	2	3	2	3	2	2	4	2	2	3	4	3	2	2	2	3
141	983	El Campo	11	14	Murcia		64	0	1		33	5	4	0	0	0	1	0	0	0	0	0	0	0	1		0	3	3	5	1	2	2	3	4	4	2	2	2	3	3	1	2	2	2	2	1	1	2
142	XX37	Cristina	10	14	Murcia		53	1	1		23	0	4	0	0	0	0	0	0	0	0	0	0	1	1	1 curso básico de 8 horas	8	2	2	2	2	2	2	2	3	2	3	2	2	3	2	2	2	3	2	2	2	2	2
143	067	Cristina	10	14	Murcia		29	1	1		0	9	4	1	0	0	0	0	0	0	0	0	0	0	0		0	2	3	3	2	1	1	2	4	3	2	2	2	3	3	3	4	4	2	3	2	2	2
144	XX38	Cristina	10	14	Murcia		58	1	1		10	0	4	0	0	0	0	0	0	0	0	0	1	0	1		40	3	3	2	2	3	1	1	3	2	2	2	2	3	2	3	2	3	#NULL!	1	2	2	1
145	807	Cristina	10	14	Murcia		58	0	1		20	3	2	0	1	1	1	0	0	0	0	0	0	0	3		5	2	2	2	2	2	1	2	3	2	3	3	2	3	2	4	3	3	3	2	2	3	2
146	XX39	Cristina	10	14	Murcia		56	1	1		26	7	3	0	0	0	1	0	0	0	0	0	0	0	1		10	4	4	4	3	4	4	3	4	3	4	4	4	4	4	4	4	4	4	4	4	4	4
147	XX40	Cristina	10	14	Murcia		40	0	2		6	0	4	0	0	1	0	0	0	1	1	0	0	0	3		48	5	5	5	5	5	5	5	5	5	5	5	5	5	5	5	5	5	5	5	5	5	5
148	XX41	Cristina	10	14	Murcia		#NULL!	1	2		27	0	2	0	0	0	0	1	0	0	1	0	0	0	2		12	2	3	3	#NULL!	2	3	2	3	#NULL!	2	#NULL!	2	#NULL!	#NULL!	3	3	3	2	3	3	3	3
149	XX42	Cristina	10	14	Murcia		54	1	7	Matona	26	1	4	0	1	0	0	0	0	0	0	0	0	0	1		0	3	3	2	1	1	1	1	3	1	1	1	1	1	1	1	2	3	1	1	3	2	2
150	886	Cristina	10	14	Murcia		60	1	4		5	0	3	0	1	0	0	1	0	0	0	0	0	0	2		20	3	3	3	3	3	3	1	3	2	3	3	3	4	3	3	3	3	2	2	2	3	2
151	XX43	Cristina	10	14	Murcia		48	1	4		28	0	4	1	0	0	0	0	0	0	0	0	0	0	0		0	2	2	#NULL!	1	1	1	1	1	1	1	1	1	2	2	2	3	2	1	1	1	3	2
152	XX44	Cristina	10	14	Murcia		60	1	5		14	0	#NULL!	#NULL!	#NULL!	#NULL!	#NULL!	#NULL!	#NULL!	#NULL!	#NULL!	#NULL!	#NULL!	#NULL!	#NULL!		#NULL!	6	6	#NULL!	#NULL!	6	6	6	#NULL!	6	7	7	7	6	6	#NULL!	#NULL!	7	7	#NULL!	#NULL!	#NULL!	6
153	XX45	Rios	14	17	Valencia	Valencia	32	1	4		10	0	1	0	1	0	1	0	0	0	0	0	0	0	2		8	2	3	3	3	#NULL!	#NULL!	3	4	#NULL!	1	1	1	5	5	5	4	5	4	3	3	3	4
154	374	Rios	14	17	Valencia	Valencia	31	0	4		8	0	4	0	1	0	0	0	0	0	0	0	0	0	1		#NULL!	3	3	2	1	3	1	2	1	3	4	4	1	3	3	1	4	5	4	4	1	1	2
155	399	Rios	14	17	Valencia	Valencia	45	1	4		16	0	4	0	1	0	0	0	0	0	0	0	0	0	1		0	4	4	4	3	3	2	2	3	3	1	1	1	3	3	3	4	4	2	2	2	2	3
156	560	Rios	14	17	Valencia	Valencia	30	0	4		9	0	4	1	0	0	0	0	0	0	0	0	0	0	0		0	2	2	2	2	2	2	2	2	2	2	2	2	2	2	2	2	2	2	2	2	2	2
157	203	Rios	14	17	Valencia	Valencia	35	1	9	Sexóloga	7	0	2	0	1	1	1	0	0	0	0	0	0	1	4	Proyecto RIU-Valencia	280	7	7	7	6	6	6	6	5	6	5	5	5	5	5	5	7	7	6	5	7	7	7
158	642	Rios	14	17	Valencia	Valencia	50	1	2		13	11	4	0	1	1	1	0	0	0	1	0	1	0	5		5	5	3	6	3	4	5	3	5	6	6	#NULL!	6	5	#NULL!	6	6	6	6	5	5	6	5
159	798	Rios	14	17	Valencia	Valencia	53	0	2		20	0	4	0	0	0	1	0	0	0	0	0	0	0	1		4	2	3	2	2	3	2	2	3	2	2	2	5	2	2	5	3	3	3	3	5	3	2
160	XX46	Rios	14	17	Valencia	Valencia	44	1	2		14	11	4	0	1	0	1	0	0	0	1	0	0	0	3		#NULL!	3	2	3	2	3	4	2	3	3	2	2	4	5	4	6	5	3	5	2	2	6	5
161	395	Rios	14	17	Valencia	Valencia	55	1	1		25	0	4	0	1	1	1	1	0	0	0	0	1	0	5		101	5	4	4	4	4	4	4	4	4	4	4	4	6	6	6	5	5	5	4	4	3	6
162	72X	Rios	14	17	Valencia	Valencia	64	0	1		39	5	4	0	1	1	1	0	0	0	1	0	0	0	4		20	6	5	5	4	5	4	3	5	5	5	3	3	6	6	6	4	6	4	3	6	4	6
163	916X	Rios	14	17	Valencia	Valencia	56	1	1		30	0	4	0	1	1	1	0	0	0	1	0	0	0	4		20	6	5	5	4	5	4	5	5	5	5	3	3	6	6	6	4	6	4	3	6	4	6
164	437	Rios	14	17	Valencia	Valencia	59	0	1		30	0	4	0	1	0	1	0	0	0	0	0	0	0	2		1	2	5	4	2	3	2	2	5	4	5	3	3	6	4	4	4	6	6	2	2	2	3
165	780	Rios	14	17	Valencia	Valencia	52	1	1		24	0	4	0	0	0	0	1	0	0	0	0	0	0	1		20	6	5	5	5	5	6	6	6	6	5	5	5	5	5	5	6	6	5	6	6	6	6
166	XX47	Rios	14	17	Valencia	Valencia	49	1	1		15	0	4	0	1	0	0	0	0	0	0	0	0	0	1		0	2	3	3	4	4	3	4	4	3	4	4	4	2	2	2	3	3	3	3	3	3	3
167	500	Rios	14	17	Valencia	Valencia	34	0	1		7	5	4	0	1	0	1	0	0	0	0	0	0	0	2		3	3	3	5	3	4	3	5	5	4	6	6	6	6	6	6	6	6	6	5	4	5	5
168	508	Rios	14	17	Valencia	Valencia	62	#NULL!	1		15	11	3	0	0	0	1	0	0	0	0	0	0	0	1		3	3	4	3	3	4	4	5	4	4	2	3	5	5	5	4	3	3	3	3	3	3	3
169	216	Rios	14	17	Valencia	Valencia	56	1	1		27	0	4	0	0	0	1	0	0	0	0	0	0	0	1		1	6	6	3	2	6	4	3	6	3	1	1	1	2	1	2	4	3	2	1	2	2	1
170	XX48	Rios	14	17	Valencia	Valencia	#NULL!	0	1		#NULL!	#NULL!	4	0	1	1	1	0	0	0	0	0	0	0	3		2	3	4	4	5	4	5	5	4	4	4	4	4	4	4	4	5	5	5	3	3	3	3
171	820	Indias	1	7	Cantabria	Cantabria	46	1	2		17	6	4	0	0	0	1	1	0	0	0	0	0	0	2		22	3	2	3	3	2	3	2	2	2	2	2	2	3	2	3	3	2	2	2	2	3	2
172	XX49	Indias	1	7	Cantabria	Cantabria	43	1	5		8	0	2	0	1	0	0	1	0	0	0	0	0	0	2		45	5	5	6	6	6	6	7	7	6	6	6	6	6	5	6	6	6	6	7	6	6	6
173	016	Indias	1	7	Cantabria	Cantabria	46	#NULL!	4		20	0	4	0	0	0	1	1	0	0	0	0	0	0	2		36	2	2	2	1	1	1	1	1	1	1	1	1	1	1	1	2	2	1	1	1	1	1
174	135	Indias	1	7	Cantabria	Cantabria	42	1	4		16	0	4	0	0	0	0	1	0	0	0	0	0	0	1		20	3	4	3	3	2	2	2	3	2	1	1	1	5	5	5	4	4	4	1	2	3	2
175	196	Indias	1	7	Cantabria	Cantabria	47	0	4		23	0	4	0	0	0	0	1	0	0	0	0	0	0	1		20	3	2	5	3	3	5	2	6	4	3	5	4	2	4	4	5	6	2	4	6	5	3
176	XX50	Indias	1	7	Cantabria	Cantabria	45	1	7	Matrona	9	0	3	0	1	0	0	1	0	0	0	0	0	0	2		#NULL!	2	4	4	4	3	3	3	2	2	2	1	1	4	2	2	5	3	3	5	5	3	4
177	317	Indias	1	7	Cantabria	Cantabria	45	0	1		17	0	1	0	0	0	0	0	0	0	0	0	0	0	0		0	4	3	3	4	5	4	3	4	3	2	3	3	2	2	2	4	2	2	2	2	4	4
178	654	Indias	1	7	Cantabria	Cantabria	27	0	1	Residente	0	6	1	1	0	0	0	0	0	0	0	0	0	0	0		2	2	3	3	2	2	2	2	3	3	2	2	2	2	2	2	3	3	3	2	2	2	2
179	087	Indias	1	7	Cantabria	Cantabria	45	1	1		15	3	4	0	0	0	1	0	0	0	0	0	0	0	1		16	4	4	3	2	3	3	2	3	3	3	3	3	2	2	2	3	2	3	2	2	2	3
180	895	Indias	1	7	Cantabria	Cantabria	52	0	1		23	0	4	0	1	0	0	1	0	0	0	0	0	0	2		20	5	5	5	4	3	3	3	5	4	5	4	4	5	5	5	5	5	5	3	3	3	5
181	2443	Indias	1	7	Cantabria	Cantabria	51	0	1		20	0	4	0	1	0	0	1	0	0	0	0	0	0	2		25	3	3	2	1	3	2	3	4	4	3	3	3	4	4	3	4	4	5	2	1	2	2
182	887	Indias	1	7	Cantabria	Cantabria	57	0	1		32	10	4	0	0	0	0	1	0	0	0	0	0	0	1		20	3	3	3	3	3	3	3	3	3	2	2	2	4	4	4	3	3	4	3	2	2	3
183	638	Naranjo	13	17	Valencia	Valencia	50	1	5		12	0	3	0	1	0	1	0	0	0	0	0	0	0	2		10	2	3	1	1	1	1	1	1	1	1	4	4	#NULL!	1	6	1	1	7	1	1	1	1
184	599	Naranjo	13	17	Valencia	Valencia	38	1	4		0	2	2	1	0	0	0	0	0	0	0	0	0	0	0		0	1	1	1	1	1	1	1	1	1	1	1	1	2	2	2	2	1	1	2	2	2	2
185	120	Naranjo	13	17	Valencia	Valencia	55	0	4		12	0	3	1	0	0	0	0	0	0	0	0	0	0	0		0	2	3	2	2	2	2	2	3	2	1	1	1	1	1	1	1	1	1	1	1	1	1
186	653	Naranjo	13	17	Valencia	Valencia	44	0	1		15	0	4	0	0	0	0	1	0	0	0	0	0	0	1		20	3	3	3	2	3	2	2	4	3	3	3	3	3	2	2	3	3	3	3	2	2	2
187	710	Naranjo	13	17	Valencia	Valencia	39	1	1		6	6	4	1	0	0	0	0	0	0	0	0	0	0	0		0	2	2	2	1	1	1	1	3	2	1	1	1	1	1	1	1	1	1	1	1	1	1
188	658	Naranjo	13	17	Valencia	Valencia	52	1	1		21	0	4	0	0	0	0	0	0	0	0	1	0	0	1		101	7	7	6	6	7	6	7	7	6	7	6	6	7	6	6	6	7	7	6	6	6	7
189	168	Naranjo	13	17	Valencia	Valencia	28	0	1		3	6	4	0	1	0	0	0	0	0	0	0	0	0	1		#NULL!	5	5	5	4	4	3	3	5	5	6	5	6	4	4	4	5	4	4	3	3	3	6
190	XX51	Naranjo	13	17	Valencia	Valencia	#NULL!	#NULL!	1		22	0	4	0	0	0	0	1	0	0	0	0	0	0	1		20	4	4	4	4	7	4	4	4	4	4	4	4	#NULL!	3	5	3	6	4	3	#NULL!	3	4
191	997	Naranjo	13	17	Valencia	Valencia	47	1	1		18	5	4	0	1	1	0	0	0	0	0	0	0	0	2		#NULL!	3	4	3	3	3	3	5	5	4	4	4	4	2	2	2	3	3	3	2	2	2	2
192	707	Naranjo	13	17	Valencia	Valencia	56	#NULL!	2		10	0	4	0	1	1	1	1	0	0	0	0	1	0	5		#NULL!	6	6	5	5	5	5	5	6	5	6	#NULL!	6	6	#NULL!	6	5	5	6	5	6	6	6
193	218	Naranjo	13	17	Valencia	Valencia	59	1	2		34	0	4	0	1	0	0	0	0	0	0	0	0	0	1		2	2	2	2	1	1	2	1	1	1	1	2	2	1	1	2	2	2	1	1	2	1	1
194	142	Naranjo	13	17	Valencia	Valencia	41	0	2		5	0	4	1	0	0	0	0	0	0	0	0	0	0	0		#NULL!	2	3	1	1	1	3	1	1	2	1	2	4	1	1	4	2	2	3	1	2	2	2
195	XX52	Mora	8	14	Murcia	Murcia	43	1	7	matrona	13	2	4	0	1	0	0	1	1	0	0	0	0	0	3		#NULL!	#NULL!	#NULL!	#NULL!	#NULL!	#NULL!	#NULL!	#NULL!	#NULL!	#NULL!	#NULL!	#NULL!	#NULL!	#NULL!	#NULL!	#NULL!	#NULL!	#NULL!	#NULL!	#NULL!	#NULL!	#NULL!	#NULL!
196	129	Cristina	10	14	Murcia	Murcia	58	1	7	matrona	22	8	3	0	0	0	0	0	0	0	0	0	1	0	1		21	6	6	5	5	6	6	7	6	5	6	5	5	4	4	4	7	2	4	4	6	4	6
197	020	Cristina	10	14	Murcia	Murcia	29	1	1		1	0	4	0	0	0	0	0	1	0	1	0	0	0	2		20	1	2	2	1	2	2	2	2	1	1	2	2	2	2	2	5	2	1	2	2	5	3
198	XX53	Cristina	10	14	Murcia	Murcia	58	1	1		27	0	3	1	0	0	0	0	0	0	0	0	0	0	0		0	2	2	2	2	2	3	1	3	3	3	4	4	2	3	4	3	3	3	2	2	3	2
199	XX54	Cristina	10	14	Murcia	Murcia	61	1	1		20	0	3	0	1	0	0	0	0	0	0	0	0	0	1		0	4	4	4	2	2	2	2	4	4	7	7	7	7	7	7	5	5	5	2	2	5	5
200	XX55	Cristina	10	14	Murcia	Murcia	64	1	4		14	0	3	0	1	0	0	0	0	0	0	0	0	0	1		1	5	5	5	1	5	4	1	5	1	7	7	7	5	5	5	5	5	1	2	5	3	2
201	52V	Cristina	10	14	Murcia	Murcia	61	1	4		20	10	4	0	0	0	0	0	0	0	0	0	0	1	1	Alguna Charla	0	2	3	2	1	1	1	1	1	1	2	2	2	2	2	2	1	1	3	1	1	1	1
202	XX56	Cristina	10	14	Murcia	Murcia	59	1	1		34	0	4	0	0	0	0	1	0	0	0	0	0	0	1		3	7	6	5	6	6	6	4	5	5	4	5	5	5	4	5	5	4	5	4	4	5	4
203	346	Cristina	10	14	Murcia	Murcia	29	0	1		4	0	4	1	0	0	0	0	0	0	0	0	0	0	0		0	5	5	4	4	3	3	2	4	2	1	1	1	1	1	1	3	3	2	1	2	3	4
204	893	Cristina	10	14	Murcia	Murcia	39	1	4		2	0	4	1	0	0	0	0	0	0	0	0	0	0	0		0	#NULL!	#NULL!	#NULL!	#NULL!	#NULL!	#NULL!	#NULL!	#NULL!	#NULL!	#NULL!	#NULL!	#NULL!	#NULL!	#NULL!	#NULL!	#NULL!	#NULL!	#NULL!	#NULL!	#NULL!	#NULL!	#NULL!
205	XX57	Cristina	10	14	Murcia	Murcia	58	1	2		20	0	4	0	1	0	1	0	0	0	1	0	0	0	3		5	3	5	5	4	4	4	#NULL!	3	3	3	4	4	2	3	3	3	3	3	3	3	3	3
206	651	El Campo	11	14	Murcia	Murcia	56	1	7		8	3	4	0	1	0	1	1	0	0	0	0	0	0	3		25	4	4	4	2	#NULL!	2	2	4	3	2	2	2	4	4	4	4	3	3	3	4	4	4
207	XX58	El Campo	11	14	Murcia	Murcia	62	1	4		7	0	2	1	0	0	0	0	0	0	0	0	0	0	0		0	1	4	4	2	2	2	2	6	5	2	2	2	5	5	5	6	6	5	1	1	2	3
208	536	El Campo	11	14	Murcia	Murcia	54	1	4		29	0	4	1	0	0	0	0	0	0	0	0	0	0	0		0	2	5	2	2	2	2	2	4	2	1	1	1	2	2	3	3	3	3	3	3	2	2
209	XX59	El Campo	11	14	Murcia	Murcia	57	1	4		26	3	4	0	0	0	0	0	0	0	1	1	1	0	3		6	2	2	2	2	2	1	1	1	1	1	1	1	3	3	3	3	1	2	1	1	2	2
210	XX60	Castillo	12	17	Valencia	Valencia	30	1	4		#NULL!	#NULL!	3	1	0	0	0	0	0	0	0	0	0	0	0		0	2	2	3	2	2	1	3	3	1	2	1	1	1	1	1	2	2	1	3	1	1	2
211	183	Castillo	12	17	Valencia	Valencia	47	1	4		17	4	2	0	0	0	0	0	0	0	0	0	0	1	1	Folletos	0	5	5	4	4	4	4	3	4	3	1	3	3	3	3	3	4	2	2	2	3	2	2
212	813	Castillo	12	17	Valencia	Valencia	55	0	4		0	5	4	0	1	0	1	0	0	0	0	0	0	1	3	Experiencia de 20 años en urgencias hospitalarias	#NULL!	3	3	4	3	3	2	3	3	2	2	3	2	3	3	3	4	4	4	3	2	3	3
213	689	Castillo	12	17	Valencia	Valencia	60	1	4		#NULL!	#NULL!	4	0	1	0	0	0	0	0	0	0	0	0	1		#NULL!	3	3	3	2	2	2	1	1	1	1	2	2	3	3	3	3	2	2	1	1	1	3
214	XX61	Castillo	12	17	Valencia	Valencia	60	0	4		7	8	4	0	1	1	1	0	0	0	0	0	0	0	3		1	2	3	3	3	3	3	2	3	#NULL!	2	3	3	2	2	2	3	2	2	2	2	2	2
215	770	Castillo	12	17	Valencia	Valencia	28	1	4		2	4	3	0	0	0	0	1	0	0	0	0	0	0	1		20	3	3	4	4	4	4	4	3	3	3	4	4	3	3	3	4	3	3	3	3	4	2
216	180	Castillo	12	17	Valencia	Valencia	55	1	4		30	0	4	0	1	0	1	0	0	0	0	0	0	0	2		3	2	3	1	2	1	1	1	2	1	2	2	2	2	2	2	2	1	1	1	1	2	2
217	XX62	Castillo	12	17	Valencia	Valencia	46	0	4		14	0	4	0	1	0	1	0	0	0	0	0	0	1	3	Talleres	7	3	3	3	3	2	2	2	3	2	2	3	3	3	4	3	4	3	3	3	2	2	2
218	130	Castillo	12	17	Valencia	Valencia	40	1	2		15	0	4	0	1	0	1	0	0	0	0	0	0	0	2		3	3	3	4	2	2	4	2	6	3	3	2	5	3	3	3	3	2	2	4	4	3	4
219	629P	Castillo	12	17	Valencia	Valencia	34	1	2		0	11	4	0	1	0	0	0	0	0	0	0	0	0	1		0	3	3	3	2	3	3	3	4	3	3	3	3	4	4	4	3	4	3	3	3	3	3
220	360	Castillo	12	17	Valencia	Valencia	#NULL!	0	1		1	8	4	0	0	0	0	0	0	0	1	0	0	0	1		2	2	3	3	2	2	2	2	3	2	2	2	2	2	2	2	2	2	2	2	2	2	2
221	487	Castillo	12	17	Valencia	Valencia	66	0	1		#NULL!	#NULL!	4	0	0	0	1	0	0	0	1	0	0	1	3	Jornada sobre violencia de género (COMA)	40	4	4	4	3	4	2	3	5	5	5	5	5	6	6	6	6	6	2	4	2	3	4
222	734	Castillo	12	17	Valencia	Valencia	51	1	1		3	1	4	0	1	0	1	0	0	0	0	0	0	1	3	Por privado	100	6	6	6	7	6	6	6	5	6	4	4	4	4	4	4	7	4	7	7	5	4	6
223	XX63	Castillo	12	17	Valencia	Valencia	47	0	1		18	0	3	0	1	0	1	1	0	0	0	1	1	0	5		100	4	4	4	4	4	4	4	4	4	3	3	3	4	2	2	3	4	4	2	2	2	3
224	XX64	Castillo	12	17	Valencia	Valencia	57	1	1		30	0	4	0	1	1	1	0	0	0	1	0	0	0	4		30	4	4	4	4	5	4	4	6	4	6	4	4	6	6	6	5	5	4	4	4	3	5
225	006	Castillo	12	17	Valencia	Valencia	36	1	1		13	0	4	0	1	0	0	0	0	0	0	0	0	0	1		0	1	2	2	2	2	2	3	3	2	3	3	3	2	2	2	2	3	3	2	2	1	1
226	366	Castillo	12	17	Valencia	Valencia	64	0	1		39	1	4	0	1	1	1	0	0	0	0	0	0	0	3		6	5	7	6	7	6	6	6	7	6	7	7	7	6	6	7	6	7	6	6	6	7	5
227	XX65	Castillo	12	17	Valencia	Valencia	42	1	1		14	6	4	0	1	0	1	0	0	0	0	0	0	0	2		4	3	3	2	3	1	1	3	1	2	2	2	1	5	5	3	4	3	1	2	2	3	4
228	618	Castillo	12	17	Valencia	Valencia	37	1	7	Matrona	6	0	4	0	0	0	0	1	1	0	0	0	0	0	2		30	3	4	4	4	4	3	3	3	3	2	2	3	7	7	#NULL!	5	3	4	3	5	3	4
229	323	Castillo	12	17	Valencia	Valencia	53	1	5		26	0	3	0	0	0	0	0	0	0	0	1	0	0	1		300	2	6	5	6	6	5	6	6	6	6	6	6	6	6	6	5	7	7	7	6	6	7
230	925	Castillo	12	17	Valencia	Valencia	58	1	9	Sexóloga	23	4	2	0	0	0	0	0	0	0	0	1	0	0	1		160	7	5	5	5	6	4	4	3	5	4	3	3	5	4	4	6	6	5	5	5	5	6
231	174	Castillo	12	17	Valencia	Valencia	35	1	6		#NULL!	#NULL!	2	0	0	0	1	1	0	0	0	0	0	0	2		40	5	4	3	5	5	4	3	2	3	4	2	4	4	2	5	4	3	3	2	3	4	4
232	043	Castillo	12	17	Valencia	Valencia	23	1	6	Estudiante en prácticas	0	4	0	0	1	1	0	0	1	0	0	0	0	0	3		15	2	2	4	2	3	2	3	3	3	1	2	2	1	2	3	4	3	3	5	3	5	3
233	542	Naranjo	13	17	Valencia	Valencia	55	0	1		25	0	4	0	0	0	0	1	0	0	0	0	0	0	1		0	5	5	5	5	5	5	5	5	5	5	5	5	4	4	4	5	4	4	5	5	4	5
234	014	Naranjo	13	17	Valencia	Valencia	56	0	1		30	0	4	0	1	0	0	0	0	0	0	0	0	0	1		5	5	6	4	5	5	5	3	5	4	6	6	3	5	5	5	5	4	5	4	4	5	5
235	XX66	Naranjo	13	17	Valencia	Valencia	57	1	4		7	0	2	1	0	0	0	0	0	0	0	0	0	0	0		0	1	1	1	1	1	1	1	1	1	1	1	1	2	1	1	3	1	1	1	1	1	1
236	XX67	Naranjo	13	17	Valencia	Valencia	57	1	4		2	2	2	1	0	0	0	0	0	0	0	0	0	0	0		0	2	3	1	2	3	1	2	1	1	1	1	1	2	2	2	2	2	2	2	2	2	2
237	XX68	Naranjo	13	17	Valencia	Valencia	57	1	4		2	2	3	0	0	0	1	0	0	0	0	0	0	0	1		#NULL!	2	5	5	4	4	2	2	3	2	3	3	3	2	2	2	3	3	3	3	2	2	2
238	438	Naranjo	13	17	Valencia	Valencia	40	1	4		5	0	2	0	1	0	0	0	0	0	0	0	0	0	1		0	2	2	2	2	2	2	2	3	2	2	3	3	3	3	3	3	3	2	2	3	3	2
239	585	Naranjo	13	17	Valencia	Valencia	49	1	4		24	0	4	0	0	0	0	0	0	0	0	0	1	0	1		#NULL!	3	3	4	2	1	2	1	1	2	1	5	1	1	1	1	1	1	1	1	1	1	3
240	XX69	Naranjo	13	17	Valencia	Valencia	49	1	4		30	0	3	0	0	0	1	0	1	0	0	0	0	0	2		20	1	2	2	2	1	2	1	3	2	1	1	2	5	5	5	3	2	2	2	2	3	2
241	029	Avecilla	5	9	CastillaLeon	CastillaLeon	52	1	4		30	0	4	1	0	0	0	0	0	0	0	0	0	0	0		0	1	1	1	1	1	1	1	1	1	1	1	1	1	1	1	1	1	1	1	1	1	1
242	822	Avecilla	5	9	CastillaLeon	CastillaLeon	46	0	1		16	0	4	0	1	0	1	0	0	0	1	0	0	0	3		#NULL!	2	4	4	3	2	2	2	3	2	3	3	3	4	4	4	3	2	2	2	2	3	2
243	316	Avecilla	5	9	CastillaLeon	CastillaLeon	32	1	2		3	4	3	1	0	0	0	0	0	0	0	0	0	0	0		0	3	3	3	3	1	4	1	1	1	1	1	1	2	2	6	3	1	1	2	2	6	4
245	511	Avecilla	5	9	CastillaLeon	CastillaLeon	56	1	4		19	5	4	0	0	0	1	0	0	0	0	0	0	0	1		0	1	1	1	1	1	1	1	1	1	1	1	1	2	3	2	1	1	2	1	1	1	1
246	643	Avecilla	5	9	CastillaLeon	CastillaLeon	38	0	7	matrona	13	4	1	0	1	1	1	1	0	0	0	1	0	0	5		80	6	5	6	5	4	5	4	5	5	5	3	2	6	4	3	6	5	6	3	6	2	6
247	297Y	Avecilla	5	9	CastillaLeon	CastillaLeon	54	0	1		24	2	4	0	1	0	0	0	0	0	0	0	0	0	1		2	2	3	2	2	3	2	2	3	2	2	3	3	3	3	3	2	2	2	3	3	2	2
248	249	Avecilla	5	9	CastillaLeon	CastillaLeon	37	1	8	fisioterapeuta	#NULL!	#NULL!	2	0	0	0	0	1	0	0	0	0	0	0	1		10	1	2	3	2	1	1	1	1	1	1	1	1	3	3	3	3	1	1	1	1	1	2
249	571	Avecilla	5	9	CastillaLeon	CastillaLeon	46	1	4		22	0	4	0	1	0	0	0	0	0	0	0	0	0	1		2	1	2	1	1	1	1	1	1	1	1	1	1	3	3	3	2	3	2	3	2	1	1
250	XX70	Avecilla	5	9	CastillaLeon	CastillaLeon	57	0	1		23	3	4	0	0	0	0	1	0	0	0	0	0	0	1		30	2	3	2	2	3	3	3	3	2	2	2	3	4	4	5	3	4	4	3	3	3	3
251	810	Avecilla	5	9	CastillaLeon	CastillaLeon	59	0	1		34	0	3	0	1	0	0	0	0	0	0	0	0	0	1		0	2	3	3	3	3	3	2	3	2	3	3	3	3	3	3	3	3	2	2	2	3	3
252	235	Rios	14	17	Valencia	Valencia	26	1	4		2	0	3	1	0	0	0	0	0	0	0	0	0	0	0		0	5	4	3	4	4	3	2	5	3	4	4	4	3	3	3	4	4	3	3	3	3	2
253	XX71	Rios	14	17	Valencia	Valencia	44	1	7	matrona	10	0	3	1	0	0	0	0	0	0	0	0	0	0	0		0	1	1	2	1	1	1	1	1	1	1	1	1	1	1	1	2	1	1	2	2	1	1
254	932	Naranjo	13	17	Valencia	Valencia	59	1	1		24	0	4	0	1	0	0	0	0	0	0	0	0	0	1		2	3	4	4	3	3	3	4	4	3	4	4	4	4	4	4	4	4	3	3	3	3	5
255	506	Naranjo	13	17	Valencia	Valencia	31	1	7	matrona	1	0	4	0	1	0	0	0	0	0	0	0	0	0	1		0	2	4	3	3	2	2	2	3	2	2	2	2	3	3	3	3	3	4	4	4	3	2
256	314	Naranjo	13	17	Valencia	Valencia	49	1	4		18	6	2	0	0	0	1	0	0	0	0	0	0	0	1		1	2	2	2	2	2	2	2	1	1	1	1	1	2	2	2	2	1	1	1	2	3	2
257	411	Naranjo	13	17	Valencia	Valencia	50	0	4		23	0	4	0	0	0	0	1	0	0	0	0	0	0	1		20	2	2	2	2	2	2	2	1	1	1	1	1	2	2	2	2	2	2	2	2	1	2
258	757X	Santos	15	17	Valencia	Valencia	50	0	1		22	0	4	1	0	0	0	0	0	0	0	0	0	0	0		0	3	3	2	2	2	2	2	2	2	2	2	2	2	1	1	2	1	1	2	1	1	2
259	212	Santos	15	17	Valencia	Valencia	48	1	4		2	0	4	0	0	1	0	1	1	0	0	1	0	0	4		60	2	3	2	2	2	2	2	3	2	1	1	1	2	2	2	2	2	2	2	2	2	2
260	677	Santos	15	17	Valencia	Valencia	55	1	4		6	6	4	0	0	0	1	1	0	0	0	0	0	0	2		25	2	4	4	4	4	2	2	1	1	1	1	1	1	1	1	3	2	2	2	2	1	3
261	XX71	Santos	15	17	Valencia	Valencia	50	1	4		7	0	0	0	1	0	0	0	0	0	0	0	0	0	1		0	3	3	3	3	3	3	3	3	3	2	3	3	2	2	2	4	4	2	2	2	3	3
262	XX72	Santos	15	17	Valencia	Valencia	49	1	5		12	0	2	0	0	0	1	1	0	0	0	0	0	0	2		41	6	6	6	6	5	1	4	1	4	6	6	7	6	6	7	6	6	5	2	5	5	6
263	XX73	Santos	15	17	Valencia	Valencia	54	1	1		28	0	4	0	0	0	0	0	0	0	0	0	0	1	1	Sesiones de equipo	7	4	3	3	3	3	2	2	4	3	4	3	2	3	3	2	2	3	3	2	2	2	3
264	027F	Santos	15	17	Valencia	Valencia	50	0	1		24	0	2	0	1	0	1	0	0	0	0	1	0	0	3		25	5	4	6	6	5	6	5	6	5	6	6	6	7	7	7	6	7	6	5	4	5	5
265	785	Santos	15	17	Valencia	Valencia	43	0	1		9	0	4	0	1	0	0	0	0	0	0	0	0	0	1		0	2	4	3	4	4	4	3	5	3	3	3	3	3	3	3	3	4	3	4	3	4	3
266	258	Santos	15	17	Valencia	Valencia	49	1	1		20	0	0	0	1	1	1	0	0	0	0	0	0	1	4	Investigación en internet	15	4	4	4	4	4	4	4	4	4	4	4	4	4	4	4	4	4	4	4	4	4	4
267	841	Santos	15	17	Valencia	Valencia	37	0	2		8	3	4	1	0	0	0	0	0	0	0	0	0	0	0		0	2	2	2	2	1	2	1	1	1	1	1	4	2	2	5	2	1	1	2	2	4	2
268	961	Santos	15	17	Valencia	Valencia	27	1	2		0	1	4	0	0	0	0	0	1	0	0	0	0	0	1		2.5	3	2	3	2	3	5	1	2	1	1	1	5	1	1	6	3	1	1	1	1	5	2
[truncated: 183 more columns]
